# Supplementary material for: A repeated shuttle sprint test with female and male international field hockey players is reliable and associated with single sprint but not intermittent endurance performance
Source: PLoS One. 2022 Jul 13;17(7):e0271244. doi: 10.1371/journal.pone.0271244 (PMC9278775; doi:10.1371/journal.pone.0271244)
Supplement: S1 Data — (XLSX) [file pone.0271244.s001.xlsx]

## Sheet: Sheet1
	Day 1							Day 2
Male	1	2	3	4	5	6		1	2	3	4	5	6
A	6.81	6.892	7.069	7.259	7.157	7.093		6.734	6.905	7.072	7.037	7.064	7.072
B	6.713	6.803	6.551	6.728	6.693	6.701		6.569	6.543	6.972	6.643	6.879	6.714
C	6.751	6.8	6.912	7.105	7.184	7.163		6.626	6.784	6.792	6.97	6.96	7.398
D	6.724	6.703	6.809	7.129	7.14	7.13		6.6677	6.831	6.874	7.173	7.064	7.202
E	6.502	6.635	6.674	6.866	6.93	6.964		6.547	6.5997	6.725	6.7	6.811	6.806
F	6.619	6.765	6.835	6.933	6.915	6.811		6.522	6.656	6.933	6.832	6.864	6.935
G	6.785	7.234	7.008	7.186	7.222	7.395		6.758	6.883	6.871	6.932	6.979	6.902
H	6.625	6.777	7.007	7.129	6.989	7.027		6.682	6.733	6.931	6.833	6.909	7.133
I	6.769	6.769	6.904	6.964	7.018	7.131		6.679	6.82	6.945	6.961	7.039	7.062
J	6.769	6.716	6.838	6.942	6.912	6.903		6.643	6.802	6.976	6.871	7.031	6.964
K	6.465	6.807	6.885	7.048	7.113	7.141		6.771	6.721	6.832	6.907	6.956	6.963
L	6.8	6.883	6.871	6.809	7.051	7		6.724	6.941	6.9	6.883	7.101	7.008
M	7.011	6.919	7.1	7.149	7.11	7.143		6.875	6.982	7.047	7.205	7.188	7.177
N	6.977	7.034	7.118	7.226	7.247	7.324		6.97	7.051	7.118	7.24	7.271	7.335
Mean	6.73714	6.83836	6.89864	7.03379	7.04864	7.06614		6.69769	6.80369	6.92771	6.94193	7.00829	7.04793
Std	0.152654	0.151528	0.159235	0.16247	0.151227	0.185206		0.122905	0.14491	0.107928	0.176133	0.127042	0.19081
Female
O	7.642	7.716	7.84	7.956	8.114	8.204		7.616	7.827	7.808	7.902	8.003	8.096
Peris	7.63	7.686	7.767	7.844	7.992	8.026		7.501	7.522	7.659	7.765	7.939	7.889
Q	7.172	7.293	7.344	7.473	7.601	7.71		7.153	7.159	7.358	7.441	7.604	7.478
R. Taylor	7.422	7.397	7.501	7.593	7.569	7.536		7.308	7.508	7.428	7.553	7.702	7.661
S	7.073	7.124	7.217	7.36	7.334	7.357		6.99	7.058	7.194	7.338	8.071	7.622
T	7.338	7.342	7.396	7.418	7.716	7.608		7.305	7.28	7.396	7.552	7.606	7.598
U	7.168	7.176	7.308	7.362	7.382	7.585		7.227	7.205	7.204	7.351	7.405	7.387
V	7.394	7.491	7.481	7.47	7.606	7.624		7.212	7.411	7.358	7.52	7.373	7.627
W	7.402	7.67	7.693	7.769	7.804	8.02		7.439	7.48	7.623	7.698	7.784	7.881
X	7.133	7.388	7.468	7.481	7.506	7.611		7.009	7.187	7.373	7.386	7.541	7.611
Y	7.136	7.4	7.515	7.52	7.5	7.616		7.178	7.271	7.357	7.434	7.615	7.744
Z	7.25	7.313	7.417	7.506	7.661	7.672		7.083	7.239	7.375	7.458	7.622	7.655
AA	7.254	7.376	7.475	7.452	7.549	7.589		7.113	7.322	7.343	7.444	7.533	7.638
AB	7.036	7.09	7.264	7.519	7.853	7.828		7.03	7.041	7.205	7.42	7.535	7.782
Mean	7.28929	7.39014	7.47757	7.55164	7.65621	7.71329		7.226	7.32214	7.40579	7.51871	7.66664	7.69064
Std	0.191001	0.197491	0.182719	0.17983	0.221383	0.228169		0.189799	0.211387	0.178123	0.164696	0.211908	0.179125
